# Supplementary material for: Identification of Clec4b as a novel regulator of bystander activation of auto-reactive T cells and autoimmune disease
Source: PLoS Genet. 2020 Jun 4;16(6):e1008788. doi: 10.1371/journal.pgen.1008788 (PMC7297379; doi:10.1371/journal.pgen.1008788)
Supplement: S1 Data — The file have 1 sheet per figure where the different subset graphs in each figure are named by their index. (XLSX) [file pgen.1008788.s004.xlsx]

## Sheet: Figure 1
Figure 1c	OIA
Day after IFA injection	DA (12/12)												DA.Pia7.E3 (6/10)										DA.Clec4a.E3 (5/5)					DA.Clec4bde.E3 (2/8)
10	0	1	0	0	1	0	0	0	0	0	1	0	0	0	0	0	0	1	0	0	0	0	1	0	0	0	0	0	0	0	0	0	0	0	0
12	12	9	10	3	5	4	0	4	5	0	15	2	0	0	0	0	0	0	4	0	0	0	17	3	14	11	3	0	0	1	0	0	0	0	0
14	28	20	23	13	18	8	0	11	12	2	38	8	0	0	0	0	0	0	11	0	0	0	36	7	35	30	4	0	0	5	0	0	0	0	5
15	28	24	15	14	10	8	0	14	13	6	42	8	0	0	0	0	0	0	16	0	0	0	26	13	35	29	8	0	0	8	0	0	0	0	9
17	29	23	15	38	10	11	1	12	14	7	40	14	0	1	0	2	0	0	16	0	0	0	44	30	33	30	7	0	0	0	0	0	0	0	5
19	28	22	36	22	15	13	0	18	12	9	42	10	0	0	0	0	0	0	16	0	0	0	41	25	32	29	5	0	0	0	0	0	0	0	4
20	28	21	39	19	17	14	0	22	11	10	43	8	0	0	0	0	0	0	16	0	0	1	29	23	31	29	3	0	0	0	0	0	0	0	3
21	27	21	42	16	19	15	0	26	10	11	44	7	0	0	0	0	0	0	16	0	3	1	38	21	31	28	0	0	0	4	0	0	0	0	3
25	24	22	34	20	15	14	0	20	10	11	41	5	0	0	0	0	0	0	15	0	3	1	37	20	27	23	0	0	0	3	0	0	0	0	2
Figure 1d ,	PIA
day after PIA	DA.Clec4a.E3 (6/12)												DA (12/12)
9	0	0	0	0	0	0	0	0	0	0	0	0	0	0	0	0	0	0	0	0	0	0	0	0
11	0	0	0	0	0	0	0	0	0	0	0	0	9	0	0	0	8	6	7	5	9	0	0	0
12	0	0	0	0	0	0	0	0	0	0	6	0	16	4	0	0	12	13	15	13	27	5	8	4
13	0	0	0	0	0	0	0	0	0	0	5	0	20	8	0	0	16	19	17	15	30	8	12	8
14	0	0	0	0	0	0	0	0	0	0	2	0	22	10	0	0	21	22	21	22	33	9	18	15
15	3	0	0	0	0	4	2	0	0	0	0	0	23	13	8	0	29	35	24	27	36	11	29	17
16	6	0	0	0	0	6	2	0	0	0	0	0	20	18	10	0	32	35	27	27	37	12	30	20
17	13	0	0	0	0	8	2	0	0	0	0	0	18	20	13	0	36	35	30	28	39	13	30	28
18	20	0	0	2	0	10	2	0	0	0	0	0	18	24	16	0	38	34	32	29	40	14	32	35
20	22	0	0	1	0	8	0	0	0	0	0	0	17	26	28	1	41	37	26	34	50	17	31	41
22	22	0	0	2	2	9	0	0	0	0	0	0	17	21	30	1	40	36	37	32	46	15	35	38
24	23	0	0	3	4	9	0	0	0	0	3	0	17	18	31	0	39	32	29	30	43	13	37	33
Figure 1e,	CIA
day after CIA	DA (8/8)									DA.Clec4a.E3 (9/9)
D10	1	0	0	0	0	0	0	1		0	0	0	0	0	0	0	0	0
D12	1	0	0	0	0	0	0	1		0	0	0	0	0	0	0	0	0
D14	1	0	0	0	1	0	5	1		0	0	0	0	0	0	0	0	0
D16	31	21	23	13	16	31	42	8		0	0	0	0	23	0	0	13	0
D18	37	29	50	30	37	47	52	20		0	3	7	13	29	0	7	33	0
D20	51	42	51	50	26	41	58	38		7	13	23	27	40	0	19	39	10
D22	56	43	54	50	56	56	38	43		12	15	32	29	32	4	23	37	21
Figure 1f,
Gene expression
	DA				Clec4b2(E3)
Dcir	1.8754	0.813279	0.811788	0.80765	1.033	0.904191	1.24721	1.04614
Dcir2	1.13213	1.00645	0.891645	0.984277	1.18811	1.0821	1.35977	1.37716
Dcir1	1.47865	0.901493	0.830242	0.903584	1.4064	1.39084	1.48888	1.67468
Dcir4	0.096978	1	0.941139	0.154265	0.945584	0.260581	0.698896	0.328179
Dcar	0.896154	1.21783	1.10026	0.83279	3.46539	3.08429	4.48355	4.38383
	DA				Clec4b2(E3)
Clec4b2	0.944763	0.821258	1.3073	0.98588	2.43409	2.56295	4.26281	1.80197
Clec4a2	1.05021	0.734994	1.14458	1.13186	1.18323	1.01311	1.0441	0.515709
Clec4d	0.842503	0.820079	1.19971	1.20641	0.457292	0.749537	0.858317	0.70301
Clec4e	0.812575	0.9778	1.12224	1.12151	0.422681	0.870147	0.81501	0.838629

## Sheet: Figure 2
Figure 2a	gene expression 2ddct HK TBP and PPIA
	Blood	Bone marrow	Thymus	Lymph nodes	Spleen Clec4b.E3	Spleen DA
	0.686184	0.00679332	0.0083926	0.006	2.52274	1
	0.0766803	0.012373	0.0101667	0.201	5.30037	1.52274
	0.438382	0.0321286	0.00273041	0.153	5.045	1
			0.0219952		3.2765	0.9
			0.00959612		4.43471
Figure 2c	CD4- DA	CD4- Clec4b.E3	CD4+ DA	CD4+ Clec4b.E3
	2.35174	0.903551	1	5.30037
	1	0.862409	1.10586	8.67914
		0.292753	2.31295	26.674
Figure 2d,
Mo-flow sorted DCs with TBP houskeeping gene
	pDC DA	pDC Clec4b.E3	CD4+ DC DA	CD4+ DC Clec4b.E3	CD4- DC DA	CD4- DC Clec4b.E3
	21.3827	16.4357	12.5696	55.5523	1.13692	0.815912
		22.0626		61.9196		0.861872
		12.84		69.3156		1
Figure 2 e
DCAR kinetics expression in bead selected CD4+DCs
D0 DA	D0 Clec4b.E3	D1 DA	D1 Clec4b.E3	D2 DA	D2 Clec4b.E3	D3 DA	D3 Clec4b.E3	DA D5	AClec4b.E3 D5
1	2.40062	1.27578	1.75004	0.650431	2.37357	0.608912	1.63396	0.59378	0.0480718
0.676735	6.76077	2.11862	5.25204	1.22403	2.68886	2.31673	4.22862	0.719301	0.159467
0.89677	4.06352	1.13785	4.65683	0.948972	2.52962	1.00771	4.05917	0.00536577	0.439723
0.873586	6.52728	0.892343	5.40214	0.668485	3.86191	0.750091	2.2579	0.987145	0.13073
2.70907	3.50171	0.948153	6.11841	1.28774	2.66704	1.12592	3.84886	0.0381546	0.162442
1.58967	2.36642	0.722332	1.17378			1	2.60208
1	4.53803	1.51656	2.23475			0.860353	2.71886
1.34504	4.36093	0.910472	2.2522			0.0716114	2.03684
1.02657	4.7197	0.570633	3.87633			0.802737	4.91208
2.30237	4.19889	1.2012	2.46788			0.582232	2.57219

## Sheet: Figure 3
Figure 3a,
MHCII+ CD4-	MHCII+ CD4+	B cells CD4-	B cells CD4+	CD11bc+ CD4-	CD11bc+ CD4+	His48+ CD4-	His48+ CD4+	pDCs CD4-	pDCs CD4+	RP1 Neutro+ CD4-	RP1 Neutro+ CD4+	NK cells CD4-	NK cells CD4+
65	76.4	54.4	5.25	34.6	37.3	17.1	41.1	0.5	32.3	13.2	2.57	7.5	3.74
72.4	72	67.7	6.83	26.4	40.6	11.5	45.9	0.55	31	7.73	2.67	8.62	4.02
68.8	70.7	60.9	6.32	31	38.1	12.7	37.7	0.5	27.1	7.89	1.75	7.2	4.09
63.3	71.9	58.3	6.17	30.8	36.5	14.3	37.2	0.66	25	9.07	2	8.18	2.13
71.9	78	56.8	5.8	33.2	37.9	12.3	38.2	1.26	20.2	7.38	1.39	8.41	3.59
63.6	77.4	50.1	3.94	36	37.5	17	39.1	0.58	26.8	11.3	1.09	7.04	3.14
64.6	75.5	53.6	3.85	30.5	36.7	13.4	37.6	0.38	24.5	7.61	1.14	7	3.38
66.1	75.4	57.9	4.4	27.6	37	13.1	38.1	0.45	20.4	7.02	1.37	9.98	3.2
Figure 3d
MHCIIbright CD4-	MHCIIdim CD4-	MHCII- CD4-	MHCIIbright CD4+	MHCIIdim CD4+	MHCII- CD4+
58.4	4.67	26	33	33.6	23.2
66.2	3.36	19.4	28.6	33.6	27.9
65.1	3.51	21.4	33.4	29.3	28.2
58.3	4.28	25.4	27.6	32.7	29.7
66	4.75	19.8	33.8	34.5	20.5
57.2	5.64	26	31.3	34.6	21.1
57.4	5.16	26	30.6	31.4	26.8
62.2	5.1	21.9	30.1	32.9	25.8
Figure 3e
	MHCII Bright								MHCII Dim								MHCII negative
His48 cells	13.4	13.1	11.6	10	12.4	8.85	8.61	9.1	79.8	83	79.3	75.7	73.7	75.4	75.1	75.9	30.9	31.4	28.4	29	30.8	29.2	26.5	29.7
pDCs	6	5	4	4	3	5	5	4	25	25	22	20	16	20	19	16	7	7	6	6	4	6	5	5
CD11b+	3.14	4.9	2.86	3.14	2.66	3.11	3.32	3.1	3.21	5.51	3.69	3.69	3.68	3.03	4.36	4.12	19.5	16.6	14.8	16.9	12	9.9	10.1	10
CD11bc+	60.8	62.4	60.8	59	69.4	61.5	55.9	56.6	10.6	14.6	11.7	11.6	13.8	12.3	15.4	14.2	50.2	54.8	50.4	55.4	44.2	42.4	46.1	47.2
CD103+	1.64	2.43	1.82	3.44	1.69	1.46	1.34		0.8	0.99	0.81	0.54	0.67	0.53	0.6		0.32	0.24	0.54	0.55	0.23	0.23	0.31
Sirpa+	45.3	42.6	39.1	40.4	40.6	51.6	52.2	51.8	11.1	13.7	11.3	11.3	13.5	13.9	17	15.4	17.5	19.3	15.8	14.7	18.1	15.7	14.6	15.7
CD161+ non NK	14.7	15.7	10.3	10.5	8.64	10.9	12.9	10.7	47.3	44.3	42.6	43.5	41.5	44.1	43.1	40.6	16.4	14.2	12.9	11.8	17.7	17.9	12.5	13
iNOS+	78.1	76	73.7	67.7	74.2	70.8	70.9		71.7	76.2	73.1	77.9	75.5	72.4	74.2		35.1	33.8	31.8	35.9	31.1	28	31
CD68+ ED1	25.1	20.3	14	10.7	15.8	10.4	9.38		14.9	9.89	8.04	9.05	14.3	7.35	7.06		51.2	49	47.1	50	50.4	52.8	55.9
Figure 3 g	Clec4b expression
	MFI of FITC
	DA	DA.PIA7
	151	187
	167	211
	162	183
	154	211
	164

## Sheet: Figure 4
	CD4+ TCR- of live
Figure 4 a	Days	DA					Clec4b.E3
	0	7.54	7.82	10.1	10.4	8.22	8.17	5	7.09	6.35	7.05
	2	7.48	6.71	10.4	9.28	10.5	6.27	7.56	7.11	7.57	7.46
	3	7.74	8.2	10.2	10.9	14.8	6.92	7.1	7.62	7.49	7.49
Figure 4b	4	7.71	9.93	10.9	10.6	9.31	7.19	6.72	6.81	6	5.28
	Live/TCR-/CD4+/MHCII+/ APC spleen OIA kinetics
	Days	DA					Clec4b.E3
	4	27.7	27.5	29.8	31.4	29.8	22	19.2	20.3	20.4	10.8
	3	22.9	23.5	24.6	28.7		22.3	17.6	19.7	21.6	20.1
	2	28.2	24.2	29.3	26.6	29.5	28	24.4	23.5	30.7	26.3
	0	25.6	25.6	23.2	25	19.3	19.8	20.6	24	25.6	21.9
Figure 4c
	Live/TCR-/CD11b+ spleen OIA kinetics
	Days	DA					Clec4b.E3
	0	2.06	2.23	2.77	1.7	2.17	1.46	2.13	2.27	1.84	1.62
	2	3.86	3.14	2.96	5.11	3.48	2.56	3.77	3.05	1.81
	3	6.76	6.12	3.12	5.03			4.11	5.3	5.79	3.98
	4	6.6	7.93	5.07	6.95	5.71	3.56	3.58	3.32	2.6	3.13
	5	9.75	10.1	6.54	8.33	8.04	2.4	6.28	4.51	6.76	5.34
	6	5.96	9.33	8.85	8.86	6.57	3.03	8.23	3.51	5.33	2.3
Figure 4d	Days	DA					Clec4b.E3
	CD11b+	3.99	3.92	2.21	3.55	4.42	2.52	2.65	3.29	2.91	2.35
	CD11b+ no monocytes	1.45	1.14	0.92	1.26	1.27	0.58	0.9	1.11	0.79	1.03
	Granulocytes	1.11	1.15	0.53	0.95	1.13	0.78	0.6	0.72	0.78	0.38
	Macrophages	2.61	3.31	3.67	3.31	3.45	3.51	3.69	2.91	3.27	2.74
	pDC	0.65	0.82	0.81	0.7	0.79	0.53	0.67	0.65	0.71	0.6
	CD8+ APC	3.26	2.51	2.34	2.74	3.25	2.27	2.28	2.15	2.37	2.65
	CD4+ APC	0.82	0.83	0.91	0.87	0.9	0.55	0.72	0.67	0.74	0.63
	CD4+ MHCII+	0.68	0.8	0.91	0.73	0.78	0.46	0.61	0.54	0.68	0.56
	CD4+ MHCII+ CD80	0.061	0.088	0.099	0.075	0.057	0.028	0.03	0.026	0.039	0.038
	CD103+	0.64	0.68	0.63	0.67	0.59	0.45	0.5	0.42	0.48	0.38
	CD103+ CD4+ MHCII+	0.22	0.23	0.2	0.26	0.2	0.11	0.13	0.13	0.13	0.11
	CD103+ CD80+	0.23	0.22	0.17	0.25	0.2	0.1	0.13	0.14	0.13	0.1
Figure 4e.1
ratio DO/D3 expression	IFNa	IL12P40	IL23	IL10	STAT1	IKAROS	IRF8	IRF7	IRF4	IRF2	IRF1
	4.71064	3.37208	-0.686595	-0.597724	-0.0414492	0.066251	-0.529539	-0.744195	2.99868	0.0297973	0.526514
	3.65697	1.82198	-0.307153	-0.950608	-0.539909	-0.0125407	-0.00542653	-0.789528	1.84645	-0.431948	-0.216319
	6.02586	2.47954	-0.416915	-0.48942	-0.524577	-0.00576493	-0.86788	-0.638513	0.911916	-0.123977	0.209852
	5.686	1.15805	-0.236934	-0.359939	-0.287241	-0.52511	-0.465859	-0.512304	-0.148467	-0.2567	0.276746
Figure 4e.2
	DA D0							Clec4b.E3 D0							DA D3							Clec4b.E3 D3
IRF7	1.69476	1	1.51207	1.13587	0.932573			0.714382	1.52501	0.798362	1.06561	0.509422			0.321907	0.884463	0.465197	0.338726	0.408008			0.295332	0.429349	0.397528	0.189348	0.513268
IRF8	2.00382	1	0.284625	0.631917	1.3826			1.40612	1.88231	1.26063	1.05987	0.644207			0.66906	1.27568	0.77764	0.661475	0.843742			0.877078	0.582992	0.485352	0.262134	0.50587
IRF1	1	0.907519	1.44393	1.71713	0.870551			1.06437	0.870551	0.672062	1.50525	2.83497	0.156041	0.255844	1.82766	1.13288	1.29235					1.24257	0.847724	0.300062	1.21139	1.72508
IRF2	1	0.990801	1.24977	1.24257	0.730353			0.922316	0.874583	0.571701	0.779165	1.17555	2.28153	2.71949	1.33176	0.718636	0.812252					0.629961	0.484645	0.23761	0.761369	0.997692
IRF4	1	0.882703	0.90021	0.948246	0.983957			1.08674	0.959264	1.28639	1.23971	0.874583	0.619854	0.780967	4.12197	3.75809			4.30695			2.14851	1.91631	1.37554	2.06575	2.62685
STAT1	1	0.846548	1.04709	1.07371	0.819639			0.675659	0.805092	0.667993	0.236775	0.650156			0.662075	1.10157	0.791487	0.324662	0.204558			0.273417	0.159508	0.14209	0.103192	0.298204
IKAROS	1	0.887534	0.756406	0.741204	1.02268			1.10861	1.77771	0.739166	3.54125	1.14012			0.61919	1.40085	0.825377	0.405091	1.2522			1.12207	1.38447	1.10166	1.07969	2.16251
iNOS	1.33033	1	2.12079	1.42744	1.472			0.668318	3.34315	0.960534	1.05241	0.818474			480.028	389.497	79.8161	197.264	225.744			70.5272	91.6143	25.1509	16.7133	36.0988

## Sheet: Figure 5
Figure 5a,
D5/D6 transfer
Day after transfer	D6DA donor/DA recipient					D6DA donor/Clec4bE3 recipient					D6AClec4bE3 donor/DA recipient					D5DA donor /DA recipient					D5DA donor/Clec4bE3 recipient					D5Clec4b.E3 donor /DA recipient
6	0	0	0	0	0	0	0	0	0	0	0	0	0	0		0	0	0	0	0	0	0	0	0	0		0	0	0
7	0	1	3	2	1	0	1	0	1	1	0	0	0	0		0	0	0	0	0	0	0	0	0	0		0	0	0
9	4	0	0	0	1	4	1	1	1	4	0	0	0	0		0	0	0	0	0	0	0	0	0	0		0	0	0
10	2	5	4	5	6	1	4	5	3	2	0	0	0	0		1	1	0	0	0	1	1	0	0	0		0	0	0
12	7	15	5	5	10	8	14	10	5	4	2	0	0	0		1	2	1	0	0	4	1	3	1	0		0	0	0
13	5	20	6	7	15	9	10	14	5	10	0	0	0	0		1	2	1	0	0	4	1	3	1	0		0	0	0
15	9	16	15	9	16	11	10	8	4	6	0	0	0	0		0	1	3	1	2	1	3	0	1	2		0	0	0
17	9	12	16	2	5	6	11	5	7	1	0	0	0	0		1	2	1	0	0	1	0	1	2	0		0	0	0
21	4	11	5	2	3	1	2	1	4	3	0	0	0	0		0	1	0	0	0	0	0	1	0	0		0	0	0
Figure 5b,
day after transfer	LN Clec4b.E3				LN DA
3	0	0	0	0	0	0	0	0	0	0
5	0	0	0	0	0	0	0	0	3	0
7	0	0	0	0	2	0	0	0	6	0
8	0	0	0	0	3	1	2	0	8	0
9	0	0	0	0	1	0	0	0	8	2
10	0	0	0	0	2	4	6	2	15	5
12	0	0	0	0	8	6	16	14	11	9
14	0	0	0	0	4	16	12	8	16	14
Figure 5c,
Spleen and LN OIA kinetics
Days	DA					DA.PIA7					T cells lymph nodes		Days	DA					DA.PIA7					Tregs LN
0	43	45.2	47.3	49.8	53	43.3	43.1	44.8	45.4	43.5			0	2.41	2.5	2.41	2.25	2.52	2.83	2.83	2.65	2.96	3.06
2	46.3	42	35.1	38.2	6.67	36.7	46.9	39.1	42				2	2.23	2.39	1.93	2.63	2.38	2.37	2.76	2.45	2.49
3	39.5	41.3	47.9	42.2	43.1	29.9	30.5	39.7	12.3	30.3			3	2.51	2.75	2.91	3.68	2.84	2.52	2.43	2.4		2.12
4	47.4	43.7	58.1	47.4	46.7	40.3	50.1	43.2	48.9	50.6			4	2.95	2.66	3.04	3.29	2.82	2.39	2.7	2.61	3.1	2.82
5	33.9	36.8	34	33.5	41.2	29	40.4	43.5	31.5	34.3			5	2.97	2.84	3.14	3.13	3	2.55	3.42	3.22	2.79	3.05
6	40.4	43.5	37.4	39.3	40.4	35.6	34.8	39.1	35.5	42			6	2.73	4.17	4.4	3.61	4.4	3.59	4.05	3.94	3.61	4.21
Days	DA					DA.PIA7					T cells Spleen
0	19.4	13	11.1	15.5	25.8		10.9	17.2	20.9	19.3			Days	DA					DA.PIA7					Tregs Spleen
2	12.7	11.1	2.47	16.9	15.8	11.4	1.71	16	1.52				0	1.73	0.95	0.66	0.98	1.43		0.94	1.34	1.4	1.38
3	25.6	27.8	17.8	34.9	12.3	30.9	14.8	30.7	31.7	31.9			2	0.85	0.88	0.31	1.09	1.06	1.1	0.24	1.37	0.14
4	29.3	28.9	22.5	9.6	26.3	26.5	29.4	26.8	18.7	28.9			3	1.99	2	0.58	0.58	1.51	1.71	0.27	1.87	1.91	1.6
5	23.3	12.4	17.5	17.7	21.3	10.5	5.6	18.6	19.7	11.2			4	1.66	1.5	1.09	0.41	1.52	1.64	1.97	1.55	1.22	1.69
6	7.92	12.4	15	5	12.1	8.11	5.74	11.2	6.4	21.4			5	1.27	1.16	1.74	0.95	1.48	0.82	0.7	1.63	1.63	1.22
													6	0.9	0.93	1	0.59	0.82	0.6	0.29	0.86	0.46	1.56
Days	DA					DA.PIA7					CD4 T cells lymph nodes
0	35.3	37.3	39.8	41.2	44.9	32.9	31.1	33.1	37.7	35.6			Days	DA					DA.PIA7					CD4+ CD25+ T cells Spleen
2	38.8	31.7	26.6	28.3	5.07	26.2	39.5	29.8	33.4				0	1.91	1.05	0.72	1.08	1.57	0.53	1.24	1.64	1.58	1.45
3	26.6	29.6	33.9	30.3	33	21.5	21.5	27.6	8.31	20			2	1.09	1.06	0.37	1.24	1.21	1.17	0.27	1.53	0.15
4	33.9	28.6	41.3	34.4	35.3	28.7	35.7	30.2	35.2	38			3	1.78	1.83	0.48	0.52	1.33	1.44	0.23	1.62	1.61	1.36
5	26.8	28.7	24.3	24.7	32.2	20.7	31.1	31.1	22.8	22.5			4	1.83	1.86	1.02	0.44	1.66	1.43	1.91	1.35	1.03	1.53
6	30.5	31.9	28.2	27.4	29.5	24.7	24.4	29.3	24.9	29.1			5	1.06	1.13	1.54	1.03	1.36	0.85	0.66	1.58	1.5	1.17
													6	1.12	1.08	1.21	0.94	1.01	0.65	0.35	0.92	0.59	1.47
Days	DA					DA.PIA7					CD4 T cells Spleen
0	15.6	10.2	8.67	12.4	19.9	4.11	8.24	13.1	16.4	15.2
2	9.9	8.85	1.94	13.8	12.8	9.08	1.35	12.7	1.19				Days	DA					DA.PIA7					CD4+ CD25+ T cells LN
3	19.4	20.5	10.8	25.4	8.2	22.6	7.83	22.9	22.8	23.6			0	2.25	2.44	2.26	2.08	2.37	3.4	4.18	3.4	3.19	3.1
4	22.2	20.6	15.5	6.2	19.1	19.1	21.8	20	13.8	21.2			2	2.58	2.66	2.58	3.2	3.14	3.15	3.16	3.17	3.18
5	18.3	9.36	13.2	12.5	16.5	6.33	4	14.1	14	7.88			3	2.97	3.15	3.32	4.38	3.14	2.86	3.16	2.79	0.84*	2.92
6	5.95	9.17	11.4	3.42	9.27	5.62	4.1	8.19	4.63	16.3			4	3.75	3.55	3.8	3.88	3.46	2.81	3.31	3.16	3.84	3.5
													5	3.74	3.51	3.67	3.91	3.62	3.37	4.01	3.93	3.35	3.85
													6	3.21	3.96	4.21	3.76	4.24	3.43	3.76	3.69	3.52	4.1
Days	DA					DA.PIA7					CD8 T cells Spleen		Days	DA					DA.PIA7					CD62L CD4 T cells LN
0	3.28	2.44	2.1	2.68	5.1	0.94	2.2	3.66	3.91	3.42			0	16.2	16.2	17.8	16.9	19.6	13.9	13.8	12.4	18.5	16.9
2	2.09	1.88	0.36	2.51	2.55	1.93	0.25	2.84	0.24				2	12.9	10.7	9.79	11.7	12.7	10.8	18.7	12.4	12.5
3	5.61	6.61	5.44	8.53	3.73	7.23	3.82	6.8	7.48	7.41			3	5.91	6.48	9.54	13.3	12.8	12	13.5	8.76	1.36*	8.85
4	5.47	5.93	4.8	2.2	5.62	6.22	6.22	5.66	4.08	6.71			4	11	7.28	11.4	13	13.9	12.7	13.2	10.8	16.2	13.9
5	4.41	2.62	3.77	4.04	4.27	2.91	1.35	3.9	3.34	2.94			5	13.4	15.9	15	13.6	17.4	11.8	16.9	18.3	13.9	10.1
6	1.54	2.73	3.02	1.36	2.44	2.13	1.35	2.41	1.51	4.57			6	5.3	16.5	15.6	6.42	16.8	6.36	13.3	13.4	12.6	13.6
Days	DA					DA.PIA7					CD8 T cells LN
0	6.66	6.9	6.45	7.78	7.18	9.67	11.1	11.1	6.87	7.27			Days	DA					DA.PIA7					CD62L CD4 T cells Spleen
2	6.26	9.16	7.75	9.04	1.18	9.7	6.36	8.31	7.89				0	12.9	10.7	9.79	11.7	12.7	10.8	18.7	12.4	12.5	1.2*
3	12	10.8	12.7	10.8	9.08	7.64	8.1	11.3	3.47	9.45			2	1.24	1.33	0.42	2.43	2.29	2.12	0.43	2.54	0.49
4	9.03	13.9	13.9	11.8	10.3	10.7	13.3	12	12.5	11.6			3	8.56	7.52	0.72	1.79	6.22	7.05	0.77	3.91	5.8	3.31
5	5.73	6.65	8.52	7.55	7.68	6.86	7.6	9.9	7.45	6.6			4	6.01	6.43	1.24	0.77	5.74	5.22	6.93	4.24	2.33	4.26
6	8.45	10.1	7.79	10.6	9.23	9.43	8.82	8.4	9.39	11.9			5	4.58	3.6	8.16	3.6	5.8	2.27	1.47	7.4	7.23	2.56
													6	2.68	4.1	5.58	2.62	3.88	1.59	1.33	4	2.35	8.99

## Sheet: Figure 6
Figure 6b
Naive Allo T cell DA DC	Naive Allo Clec4bE3 DC	D3 Allo DA DC	D3 Allo Clec4bE3 DC	D3 Clec4bE3 T cell DA DC	D3 Clec4bE3 T cell Clec4bE3 DC	D3 DA T cell DA DC	D3 A T cell Clec4bE3 DC
99	98.6	97.4	98.9	17.7	35.1	83.3	70.6
98.7	98.8	98.2	98.9	22.6	35.5	80	68
98.9	99	98	99.2	38.8	39	63.6	82.8
99.1	99.1	98.6	98.7	31.2	20	56.2	87.5
98.9	99	98.9	98.7	42.2	29.7	91.7	76.5
Figure 6c	gene expression in Clec4bE3 spleen HK gene TDM and PPIA
	media	TDM	Mannan	Con A	CpG A	CpG B	LPS
	4.04648	2.16095	3.28297	0.639493	0.132193	0.306013	1.33022
	3.95406	2.68514	4.74585	0.121863	6.33809	1.63959	3.87268
	4.31193	5.17539	1.15269	0.235696	0.767044	6.27667	4.82323
	1.86607	4.56833	2.10186	0.808508		4.82881	4.56306
	2.78949	9.42614	3.3597	0.257326	3.85229	4.39745	3.18215
	5.45155	1.57826	1.21419	0.239539	5.08312	2.08012	2.8481
		2.40883	0.839925	0.25	1.75003	3.22284
		1.75119				6.29846
Figure 6D.1	Prolif T cell FOT CD4+/-
		CD4+ Clec4bE3 DC										CD4+ DA DC										CD4 neg Clec4bE3DC										CD4 neg DA DC
	1:4	95.1	92.6	91.6	92.2	88.7	92.5	92.7	92.4	91.5	86.7	93	94.8	94.1	93.3	92.4	93.7	95.3	95.8	95.9	93.9	60.4	54.1	33.5	36.7	31.4	29.4	32.5	38.8	38.8	36.4	74.9	29.4	68.6	20.5	47.8	30.5	41.2	54	38.1	59.4
	1:2	96.1	92.1	92.3	88.8	91.5	91	88.1	89.9	89.2	91.6	92.4	91.1	92.7	90.6	91.2	94	91.7	91	91.9	89.9	62.9	54.3	55.3	63.3	63.6	56	51.7	57.1	67.4	68.5	65.5	59.7	61.1	60.4	63.5	56.2	65.5	59.3	65.3	79.6
	1:1	92.7	94.9	91.9	92.9	93.1	90.7	90.6	91.7	91.3	91.9	95.6	76.9	96.2	94.7	94.9	95.7	94.4	94.5	93.4	92.1	79.6	72.1	75.2	79.1	79.1	71.3	80.2	70.9	80.9	88.9	81.2	76.7	71.5	74.7	78.7	71	79.8	75.8	78	88.2
Figure 6D.2	Live+/T cells/CD4+/CD25+ (MHCII) | Freq. of Total
		CD4+ Clec4bE3 DC										CD4+ DA DC										CD4 neg Clec4bE3 DC										CD4 neg DA DC
	1:4	15.8	23.9	18.7	24	18.4	10.8	15	16.6	14	12.3	24.5	23.7	23.1	22.5	18	24	20.6	19.7	20.4	23	3.76	3.79	2.74	6.01	8	5.37	5.85	6.79	6.37	5.98	5.37	8.53	4.71	6.6	10.3	7.8	10.8	7.77	7.41	10.6
	1:2	14.1	13.2	13.3	11.9	10.6	12.7	12.7	10.7	13	19.1	22.9	17.9	15.1	12.9	12.1	20.6	16.4	15.1	18.5	25.7	2.38	1.54	3.1	5.81	8	7.67	6.59	5.26	3.92	5.29	5.98	8.21	3.66	6.11	11.7	8.1	5.7	4.6	5.8	7.4
	1:1	9.32	11.1	10.6	11.1	10.4	11.4	10.2	7.55	9.43	13.5	30.9	18.9	19.5	18.4	16.4	23.7	22	23.5	47.4		5.31	9.68	3.5	6.13	12.1	6.41	5.94	4.72	4.29	7.89	5.03	7.93	3.64	5.01	10.2	6.53	6.41	4.8	4.13	7.53
Figure 6D.3	Proliferating - Live+/T cells/CD4+/CD25+ Freq. of Tota
		CD4+ Clec4bE3 DC										CD4+ DA DC										CD4 neg Clec4bE3 DC										CD4 neg DA DC
	1:4	10.6	14.8	16.3	13.8	12	15.4	23.5	18.4	23.7	18	21.7	0.59	11	14.1	13.3	4.03	6.13	12	7.93	9.51	5.64	3.21	5.92	5.51	6.99	4.95	6.36	4.11	7.04	9.11	9.91	5.32	7.61	3.46	9.24	4.86	9.64	4.1	4.84	11.2
	1:2	5.68	4.82	5.09	4.46	0.45	5.8	7.36	6.59	6.34	6.35	23.6	20.2	19.3	20.1	22.6	24.1	23.3	22.7	21.9	17.5	5.23	5.53	6.61	5.99	5.76	2.44	3.79	2.47	5.62	7.73	7.49	10.5	7.45	6.94	10.1	4.93	7.87	4.4	6.3	9.8
	1:1	11.2	10.1	7.45	9.28	13.2	9.14	10.9	10.4	10.9	10.2	23.5	23.5	21.8	23.2	46.5	30.6	18.6	19.2	18.1	16.1	6.23	5.76	4.58	4.17	7.71	5.02	9.51	3.28	5.98	11.9	6.36	6.24	4.56	3.98	7.31	4.76	7.78	3.49	4.88	10
Figure 6E.1	T cell proliferation FOT
	APC:T cell ratio (%)	CD4+Clec4bE3 DC / Clec4bE3 T cell					CD4+ Clec4bE3 DC/ DA T cell					CD4+ DA DC/ Clec4bE3 T cell					CD4+ DA DC/ DA T cell
	1:4	95.1	92.6	91.6	92.2	88.7	92.5	92.7	92.4	91.5	86.7	93	94.8	94.1	93.3	92.4	93.7	95.3	95.8	95.9	93.9
	1:2	96.1	92.1	92.3	88.8	91.5	91	88.1	89.9	89.2	91.6	92.4	91.1	92.7	90.6	91.2	94	91.7	91	91.9	89.9
	1:1	92.7	94.9	91.9	92.9	93.1	90.7	90.6	91.7	91.3	91.9	95.6	76.9	96.2	94.7	94.9	95.7	94.4	94.5	93.4	92.1
Figure 6E.2	T cell CD4 CD25+ %
	APC:T cell ratio (%)	CD4+Clec4bE3 DC/ Clec4bE3 T cell					CD4+ Clec4bE3DC/ DA T cell					CD4+ DA DC/ Clec4bE3 T cell					CD4+ DA DC/ DA T cell
	1:4	15.8	23.9	18.7	24	18.4	10.8	15	16.6	14	12.3	24.5	23.7	23.1	22.5	18	24	20.6	19.7	20.4	23
	1:2	14.1	13.2	13.3	11.9	10.6	12.7	12.7	10.7	13	19.1	22.9	17.9	15.1	12.9	12.1	20.6	16.4	15.1	18.5	25.7
	1:1	9.32	11.1	10.6	11.1	10.4	11.4	10.2	7.55	9.43	13.5	30.9	18.9	19.5	18.4	16.4	23.7	22	23.5	47.4	16.1
Figure 6E.3	Proliferation in CD25+ T cells
	APC:T cell ratio (%)	CD4+ Clec4bE3DC/ Clec4bE3 T cell					CD4+ Clec4bE3 DC/ DA T cell					CD4+ DA DC/ Clec4bE3 T cell					CD4+ DA DC/ DA T cell
	1:4	10.6	14.8	16.3	13.8	12	15.4	23.5	18.4	23.7	18	21.7	0.59	11	14.1	13.3	4.03	6.13	12	7.93	9.51
	1:2	5.68	4.82	5.09	4.46	0.45	5.8	7.36	6.59	6.34	6.35	23.6	20.2	19.3	20.1	22.6	24.1	23.3	22.7	21.9	17.5
	1:1	11.2	10.1	7.45	9.28	13.2	9.14	10.9	10.4	10.9	10.2	23.5	23.5	21.8	23.2	46.5	30.6	18.6	19.2	18.1	16.1

## Sheet: Figure 7
In vivo proliferation
Figure 7c,	Dividing T cells KI67 MFI	DA	Clec4b2(E3)		Figure 7e,	CFSE negative IL17	DA	Clec4b2(E3)
	CFSE low	1710	1640				0.046	0.028
		1804	1628				0.062	0.022
		1775	1647				0.06	0.024
		1860	1500				0.068	0.055
	Dividing T cells MHC II MFI	DA	Clec4b2(E3)			CFSE negative IFNg	DA	Clec4b2(E3)
	CFSE low	6888	5413				0.52	0.74
		6626	4631				1.17	0.25
		6453	5283				0.69	0.25
		6589	5069				0.7	0.45
						CFSE low IL17	DA	Clec4b2(E3)
	Non dividing T cells KI67 MFI	DA	Clec4b2(E3)				26.4	16
	CFSE high	693	789				37.6	10.7
		828	875				54.3	20.5
		872	721				20.8	17.5
		735
						CFSE low IFNg	DA	Clec4b2(E3)
							30.1	43.4
	Non dividing T cells MHC II MFI	DA	Clec4b2(E3)				49.4	51.8
	CFSE high	1392	1319				27.3	55.7
		1424	1428				39	4.67
		1336	1331
		1294	1399
						CFSE high IL17	DA	Clec4b2(E3)
							0	0.1
							0.082	0
							0.33	0.22
							0.36	0
						CFSE high IFNg	DA	DA.PIA7
							0.87	2.25
							3.43	2.87
							1.49	1.33
							2.19	1.74

## Sheet: Supplemental
supplemental Fig 2
Day 0 Spleen		DA					Clec4bE3
T cells		19.4	13	11.1	15.5	25.8		10.9	17.2	20.9	19.3
B cells		15.1	12.6	13.9	15.2	12.5		8.73	12.5	12.1	14.7
CD4 T cells		15.6	10.2	8.67	12.4	19.9		8.24	13.1	16.4	15.2
CD8 T cells		3.28	2.44	2.1	2.68	5.1		2.2	3.66	3.91	3.42
MHC II		15.3	13.3	15.4	15.4	19.5		11.6	15.1	17.5	17.6
CD11b		2.06	2.23	2.77	1.7	2.17	1.46	2.13	2.27	1.84	1.62
CD11b+ His48-		1.36	0.52	0.58	0.97	0.62	0.34	0.69	0.77	0.56	1.4
CD103+		0.85	0.62	0.57	0.5	0.75	0.32	0.84	0.74	0.63	0.61
CD4 APC		0.66	0.46	0.48	0.46	0.63	0.24	0.83	0.62	0.61	0.49
supplemental Fig 3
Spleed OIA D3		DA					Clec4bE3
B cells		18.4	13.4	12.9	16.5		13.5	17.3	15.6	13.2	14.3
T cells		19.2	19.2	20.4	15.2	18.2	16.9	17.9	19.2	16.6	16.6
CD4+ T cells		14.6	14.3	14.9	10.7	13.4	12.2	13	13.8	11.5	11.3
CD8+ T cells		2.84	2.16	1.76	2.56	2.04	2.26	2.37	2.74	2.21	2.82
CD4 CD25+		1.04	0.97	0.98	0.76	0.91	0.87	0.99	0.97	0.95	0.91
CD4+ T cells CD62L+		1.03	0.95	0.99	0.85	0.66	1.13	1.04	1.52	1.23	0.66
supplemental fig 1
		CD4+ DCs								DC4- DC
%MHCII-		CD4+DC DA				CD4+ DC Clec4bE3				CD4- DC DA				CD4- DC Clec4bE3
NK cells		1.66	0.89	0.99	1.74	0.74	0.53	1.08	1.55	24.2	20.6	25.9	23.9	29.6	23.1	25.5	25.2
Neutro+		5.67	4.77	2.92	3.94	2.43	1.52	1.56	2.34	45.9	34.6	31.9	31.2	31.6	39	25.9	27.7
His48 cells		30.9	31.4	28.4	29	30.8	29.2	26.5	29.7	43.3	32.8	34.6	32.7	35.4	40.5	30.5	31.9
pDCs		7	7	6	6	4	6	5	5	0	0	0	0	0	0	0	0
CD11b+		19.5	16.6	14.8	16.9	12	9.9	10.1	10	45.8	34.5	33.4	29.7	32.8	37.7	25.4	27
CD11bc+		50.2	54.8	50.4	55.4	44.2	42.4	46.1	47.2	70.5	57	59.8	58.1	63.2	66	52.4	54.9
CD103+		0.32	0.24	0.54	0.55	0.23	0.23	0.31		0.36	0.5	0.35	0.48	0.28	0.3	0.22	0.39
Sirpa+		17.5	19.3	15.8	14.7	18.1	15.7	14.6	15.7	38.8	28.7	30.6	28.2	31.7	36.4	27.5	29.7
CD161+ non NK		16.4	14.2	12.9	11.8	17.7	17.9	12.5	13	36.5	24	23.5	22.9	26.4	30.4	20.6	21.7
iNOS+		35.1	33.8	31.8	35.9	31.1	28	31		32.8	33.1	33.8	36.3	38.2	36.9	30.9	26.2
CD68+ ED1		51.2	49	47.1	50	50.4	52.8	55.9		21.3	10.3	6.9	9.08	8.78	10	7.35	7.07
CD163+ ED2		5.64	3.99	4.71	14.2	9.1	5.25	5.83		3.75	2.19	1.58	2.42	2.23	2.3	1.11	1.21
CD43+		38.3	38.4	39.6	34.3	38	34.9	37.9	41.2	49.2	56.7	52.7	53.1	51.3	59.5	60.2	59.4
CD90+		8.92	8.9	6.18	8.29	7.38	9.41	8.46	8.46	21.9	35.4	30.9	31.9	25.7	24.8	34.6	33
CD62L+		33.9	33	32.1	24.9	27.6	32	31.9	29.8	2.88	3.63	3.97	3.4	4.46	4.51	4.03	3.58
Ki67+		1.2	0.91	1.2	2.66	1	1.19	0.89		2.61	2.76	3.17	3.36	3.38	3.66	3.24	2.38
MCP-1 CCL2		6.07	4.24	5.28	8.25	3.97	5.57	4.85		2.92	2.72	2.85	2.94	3.38	2.97	2.98	2.7
		CD4+ DCs								DC4- DC
%MHCII-dim pop		CD4+DC DA				CD4+ DC Clec4bE3				CD4- DC DA				CD4- DC Clec4bE3
NK cells		0.027	0.02	0.026	0.048	0.05	0.027	0.046	0.036	0.19	0.28	0.51	0.43	0.18	0.36	0.23	0.41
Neutro+		0.77	0.93	0.65	0.79	0.47	0.61	0.54	0.62	4.62	6.41	5.9	6.85	5.43	4.55	3.09	3.49
His48 cells		79.8	83	79.3	75.7	73.7	75.4	75.1	75.9	21.5	17.3	17.7	17.6	18.6	19.8	22	20.9
pDCs		25	25	22	20	16	20	19	16	0	0	0	0	1	0	0	0
CD11b+		3.21	5.51	3.69	3.69	3.68	3.03	4.36	4.12	16	8.03	9.65	10.8	9.11	11.8	11	11.2
CD11bc cells		10.6	14.6	11.7	11.6	13.8	12.3	15.4	14.2	40.1	24.8	31.5	32.9	36	40.7	35.8	36.1
CD103+		0.8	0.99	0.81	0.54	0.67	0.53	0.6		6.71	10.1	5.03	7.05	8.83	6.38	4.14	12.5
Sirpa+		11.1	13.7	11.3	11.3	13.5	13.9	17	15.4	35.6	27.8	27.6	28	32.9	40.5	38.8	41.4
CD161+ non NK		47.3	44.3	42.6	43.5	41.5	44.1	43.1	40.6	29.6	22.5	27	30.8	24.9	30.3	31.4	30.7
iNOS+		71.7	76.2	73.1	77.9	75.5	72.4	74.2		94.4	91.4	93.2	91.5	92.7	94.1	90.7	88.4
CD68+ ED1		14.9	9.89	8.04	9.05	14.3	7.35	7.06		61.8	64	68.1	58.1	51	64.3	57.1	55.5
CD163+ ED2		4.52	2.81	3.17	11.4	7.24	2.71	3.41		74.6	66.8	70	63.9	58.1	67.7	58.9	51.2
CD43+		27	24.7	18.3	19.7	21.4	19.9	19.3	22.8	21.4	16.1	19.8	21.8	22.4	28.3	24	22.6
CD90+		19.2	20.6	20.3	21.7	21.4	21	28.2	23	17.9	16	17.9	21.1	19.1	21.8	19.7	19.1
CD62L+		15.7	15.7	14.7	28.7	16.3	13.7	19.1		85.4	79.5	77.8	83.7	85	80.8	80.4	72.1
Ki67+		1.99	1.41	1.75	1.26	1.9	1.69	2.13		49.4	44.4	39.1	47.9	46.8	36.6	43.6	27.4
MCP-1 CCL2		15.1	11	13.7	14.2	15.1	19.7	18.7		52.4	46.8	49.2	53	51.3	50.6	39.7	42.8
%MHCII-bright pop		CD4+ DCs								DC4- DC
		CD4+DC DA				CD4+ DC Clec4bE3				CD4- DC DA				CD4- DC Clec4bE3
NK cells		0.16	0.17	0.098	0.14	0.051	0.12	0.16	0.15	0.038	0.025	0.029	0.013	0.029	0.028	0.033	0.014
Neutro+		2.44	2.78	1.81	1.6	1.8	1.62	1.46	1.47	0.72	0.6	0.65	0.61	0.59	0.67	0.65	0.53
His48 cells		13.4	13.1	11.6	10	12.4	8.85	8.61	9.1	0.56	0.59	0.5	0.43	0.55	1.31	0.72	0.51
pDCs		6	5	4	4	3	5	5	4	0	0	0	0	0	0	0	0
CD11b+		3.14	4.9	2.86	3.14	2.66	3.11	3.32	3.1	0.86	0.5	0.74	0.82	0.68	1	0.91	0.77
CD11bc+		60.8	62.4	60.8	59	69.4	61.5	55.9	56.6	18.9	19.9	20.5	18.3	26.5	22.8	23.9	19.1
CD103+		1.64	2.43	1.82	3.44	1.69	1.46	1.34		1	1.48	1.41	1.53	1.47	1.11	1.29	1.14
Sirpa+		45.3	42.6	39.1	40.4	40.6	51.6	52.2	51.8	8.84	11.5	10.8	11.2	13.8	15.5	17.2	13.9
CD161+ non NK		14.7	15.7	10.3	10.5	8.64	10.9	12.9	10.7	0.92	0.64	0.77	0.72	0.79	1.19	1.04	1.03
iNOS+		78.1	76	73.7	67.7	74.2	70.8	70.9		39.6	42.5	45	47.3	51.6	48.6	45.3	41.7
CD68+ ED1		25.1	20.3	14	10.7	15.8	10.4	9.38		3.66	3.55	2.52	2.73	3.04	2.2	1.93	2.76
CD163+ ED2		8.36	6.58	6.53	19.8	12.8	6.29	5.33		4.09	3.07	2.01	3.05	3.13	2.83	1.43	2
CD43+		13.5	12	7.44	8.01	11.7	9	8.63	9.83	2.12	2.67	2.14	2.44	2.91	3.71	3.13	2.92
CD90+		5.26	4.59	4.86	4.52	5.67	3.51	3.88	4.66	1.95	2.39	1.93	2.15	1.93	2.12	1.58	1.62
CD62L+		29.1	27.2	25.4	36.9	30	24.1	28.5		16.1	15.6	12.9	15	20.6	15.9	17.8	16.6
Ki67+		16.5	12.3	13.7	12	14.7	14.4	15.6		9.4	9.45	9.26	9.31	9.95	10.6	10.3	10.6
MCP-1 CCL2		9.65	9.03	10.5	18.3	10.1	13.4	12		3.51	3.18	3.34	3.54	4.55	3.9	3.72	3.7
